# Supplementary material for: Risk factors for unfavorable outcome and impact of early post-transplant infection in solid organ recipients with COVID-19: A prospective multicenter cohort study
Source: PLoS One. 2021 Apr 29;16(4):e0250796. doi: 10.1371/journal.pone.0250796 (PMC8084252; doi:10.1371/journal.pone.0250796)
Supplement: S1 Dataset — (XLSX) [file pone.0250796.s009.xlsx]

## Sheet: S1 Dataset
age	lopinavir	interferon	remdesivir	chloroquine	tocilizumab	azitromicin	metilprednisolone	inmunoglobulin	ChronicLungDisease	Diabetes	ChronicCardiomiopathy	ChronicKidneyDisease	ChronicLiverDisease	ActiveCancer	MorbidOobesity	atb	statins	ace_inhibitors	KidneyTransplant	LiverTransplant	HeartTransplant	LungTransplant	CombinedTransplant	fever	rhinorrea	odynophagia	chills	cough	dyspnea	pleureticPain	expectoration	diarrhea	vomits	arthromyalgias	headache	impaired_consciusness	temperat	DBP	resp_rate	SBP	o2_sat	heart_rate	ldh	c_reactive_protein	dimero	neutrophils	platelets	glucose	ferritin
61	0	0	0	1	0	0	0	0	0	1	0	1	0	0	1	0	0	0	1	0	0	0	0	0	0	0	0	0	0	0	0	0	0	0	0	0	36.2	64	#NULL!	126	96	93	#NULL!	#NULL!	#NULL!	2550	236000	95	#NULL!
57	1	0	0	1	0	1	0	0	0	0	1	0	0	0	0	0	0	0	1	0	0	0	0	1	0	0	1	0	1	0	0	1	0	0	0	1	39	90	20	160	93	120	781	29.6	546	5800	262000	131	4357
59	1	1	0	1	1	0	1	0	0	0	1	1	1	0	0	0	0	1	1	0	0	0	0	1	0	0	1	1	0	1	0	1	0	0	0	0	37.8	90	26	180	97	115	310	4.2	850	2100	171000	124	#NULL!
45	1	0	0	1	0	0	0	0	0	1	0	1	0	0	1	0	1	0	1	0	0	0	0	0	0	0	0	0	0	0	0	1	0	0	0	0	36.1	78	16	140	96	97	#NULL!	0.68	#NULL!	4080	91000	201.7	#NULL!
73	1	0	0	1	1	0	0	0	0	0	0	1	0	0	0	0	0	1	1	0	0	0	0	1	0	1	1	1	1	1	1	1	0	1	0	0	39	57	22	116	85	65	346	13.64	1505	4980	136000	139	1671
56	1	0	0	1	1	0	0	0	0	0	0	0	0	0	0	0	1	0	1	0	0	0	0	0	0	0	0	1	0	0	0	0	0	1	1	0	38	78	10	125	97	80	205	1	465	3600	154000	87	3362
48	0	0	0	1	0	1	0	0	0	0	0	1	0	0	0	0	1	1	1	0	0	0	0	1	0	0	0	1	1	0	0	0	0	0	0	0	37	88	10	132	97	78	519	13	304	8900	85000	122	10031
38	0	0	0	1	0	0	0	0	0	0	1	0	0	0	0	0	1	0	0	0	1	0	0	1	0	0	1	1	0	0	0	0	0	1	0	0	38.1	60	16	90	100	104	178	2.58	400	1800	93000	93	#NULL!
40	0	0	0	0	0	0	0	0	0	0	0	0	0	0	0	0	0	0	1	0	0	0	0	0	0	0	0	1	0	0	0	0	0	0	0	0	36	#NULL!	#NULL!	#NULL!	93	#NULL!	360	6.35	698	5250	321000	88.28	#NULL!
50	0	0	0	1	1	1	0	0	0	0	0	1	0	0	0	0	0	0	1	0	0	0	0	1	1	0	0	1	0	0	0	1	0	0	0	0	39.1	88	10	170	97	91	413	29.1	316	5100	126000	81	1034
79	0	0	0	1	0	1	0	0	0	0	1	1	1	0	0	0	0	0	1	0	0	0	0	1	0	0	0	1	1	0	0	1	0	0	0	0	37	86	10	172	96	#NULL!	229	4	340	2900	64000	168	#NULL!
39	0	0	0	1	0	0	0	0	0	0	0	1	0	0	0	0	0	1	1	0	0	0	0	1	0	0	0	0	0	0	0	0	0	1	0	0	37.8	83	10	142	95	78	192	0.4	173	5800	118000	79	#NULL!
33	1	0	0	1	1	0	0	0	0	0	0	1	0	0	0	0	1	0	1	0	0	0	0	0	0	0	#NULL!	1	0	0	1	0	0	0	0	0	35.5	72	16	115	98	105	1491	1.77	600	3100	166000	129	179
64	0	0	0	1	0	0	0	0	0	1	1	1	1	0	0	0	0	0	0	1	0	0	0	1	0	0	0	1	1	1	0	1	0	0	0	1	36.5	110	25	150	95	95	162	3.28	1800	2600	118000	120	968
53	0	0	0	1	0	0	0	0	0	0	1	0	0	0	0	#NULL!	1	0	0	0	1	0	0	1	0	0	#NULL!	0	0	0	0	0	0	0	0	0	36.4	86	20	148	93	106	261	12.4	1400	6300	111000	61	273
82	1	0	0	1	0	0	1	0	0	0	1	0	0	0	0	0	1	0	1	0	0	0	0	1	0	0	1	0	0	0	0	1	0	1	0	0	38.1	87	18	152	97	74	207	0.8	12900	3620	163000	84	219
45	1	0	0	1	1	0	0	0	0	0	0	0	0	0	0	0	0	0	1	0	0	0	0	0	0	0	#NULL!	1	0	0	0	0	0	0	0	0	35.8	88	20	129	98	86	209	0.98	500	6100	224000	154	315
45	1	0	0	1	0	0	0	0	0	0	1	1	0	0	0	1	0	1	1	0	0	0	0	0	0	0	0	1	0	0	0	0	0	0	0	0	37.5	92	20	127	100	113	133	0.68	1123	2360	184000	85	#NULL!
68	0	0	0	1	0	0	0	0	0	1	0	0	0	0	0	0	0	0	0	1	0	0	0	1	0	0	0	0	0	0	0	1	1	0	0	1	37.6	60	16	85	97	80	#NULL!	5.21	643	2900	101000	75.6	#NULL!
72	0	0	0	1	0	0	0	1	0	1	0	1	1	0	0	1	1	0	1	0	0	0	0	1	0	0	1	0	0	0	0	0	0	0	0	0	36.7	52	16	81	100	118	176	2.7	2224	2200	64000	212	1742
46	1	0	0	1	1	0	0	0	0	0	0	0	0	1	0	0	1	0	1	0	0	0	0	1	0	0	#NULL!	1	1	0	0	0	0	0	0	0	36.8	101	20	136	98	100	488	11.2	1100	1800	7100	93	176
77	0	0	0	1	0	0	0	0	0	1	1	0	0	0	1	0	1	1	1	0	0	0	0	0	0	0	0	1	1	0	0	0	0	1	0	0	36	76	#NULL!	163	96	77	195	6.43	976	6700	379000	206	1491
63	0	0	0	1	1	1	0	1	1	1	0	1	1	0	0	1	1	1	0	0	0	1	0	1	0	0	0	1	1	0	0	1	0	0	0	0	38	82	#NULL!	163	95	104	775	11.03	2571	940	349000	265	1455
58	1	0	0	1	0	0	0	0	1	1	0	1	1	0	0	0	1	#NULL!	0	1	0	0	0	1	0	0	#NULL!	1	1	0	0	1	0	0	0	0	36.4	84	24	131	95	104	429	20.4	1300	1500	185000	116	2780
63	0	0	0	1	0	0	0	0	0	1	0	0	0	0	0	0	1	0	1	0	0	0	0	0	0	0	0	1	1	0	1	0	0	0	0	0	35.3	75	#NULL!	145	95	63	356	10.76	6843	3800	#NULL!	97	1833
66	1	0	0	1	0	0	0	0	0	0	1	1	0	0	0	0	1	0	1	0	0	0	0	1	0	0	0	0	0	0	0	0	0	0	0	0	38.1	105	#NULL!	165	93	84	412	7.08	233	1250	175000	101	169
70	1	0	0	1	1	0	0	0	0	0	0	0	0	1	0	0	0	0	0	1	0	0	0	1	0	0	0	0	0	0	0	1	0	0	0	1	35.3	76	24	108	93	102	525	18.36	#NULL!	3450	173000	75.6	743.5
55	1	0	0	1	1	0	0	0	0	0	0	0	1	0	0	0	#NULL!	0	1	0	0	0	0	1	0	0	#NULL!	1	1	0	0	0	0	0	0	0	37.4	60	28	80	96	82	529	20.3	600	1444	206000	201	1434
37	1	1	0	1	1	0	0	0	0	0	0	1	1	0	0	0	0	1	1	0	0	0	0	0	0	0	#NULL!	1	0	0	1	1	1	0	0	0	38.5	104	22	148	96	106	244	1.6	500	2100	223000	100	1947
64	1	0	0	1	0	0	0	0	1	1	1	1	1	1	0	1	0	0	0	0	0	1	0	1	0	0	0	1	1	0	1	0	0	0	0	0	38.5	77	15	155	97	86	#NULL!	4.5	#NULL!	6800	109000	49	#NULL!
72	1	0	0	1	1	0	0	0	0	0	0	0	0	0	0	0	1	1	1	0	0	0	0	0	0	0	#NULL!	1	0	0	0	0	0	0	0	0	36.7	76	22	131	97	83	490	12.8	4900	3100	131000	99	321
73	0	0	0	0	0	0	0	0	1	1	0	0	1	0	0	1	1	0	0	1	0	0	0	1	0	0	0	1	1	0	0	0	0	0	0	0	37	78	28	135	79	103	343	21.62	#NULL!	9300	360000	201	#NULL!
50	1	0	0	1	0	0	0	0	0	1	1	1	0	0	0	1	1	1	0	0	1	0	0	0	0	0	0	0	1	0	0	0	0	1	0	1	35.8	96	26	155	92	85	297	16.3	#NULL!	6110	122000	67	#NULL!
59	1	0	0	1	1	0	0	0	0	1	0	0	0	0	0	0	1	0	0	0	1	0	0	1	0	0	0	0	0	0	0	1	1	1	0	0	37.2	70	28	110	89	115	355	6.1	578	570	259000	115.3	2451
65	0	0	0	1	1	1	1	0	0	1	1	1	0	0	0	0	1	0	0	0	1	0	0	1	0	0	0	0	0	0	0	1	0	0	0	0	37.4	61	24	101	94	82	263	15.09	670	7520	197000	267	628
66	1	1	0	1	1	0	0	0	0	1	0	0	1	0	0	0	0	0	0	1	0	0	0	0	0	0	0	1	0	0	0	1	0	1	0	0	36.4	90	12	110	97	100	200	2.05	180	1660	124000	223	545.7
57	1	1	0	1	1	0	0	0	0	0	1	1	0	0	0	0	0	0	1	0	0	0	0	0	0	0	0	1	1	0	0	0	0	0	0	0	35.6	75	30	130	95	145	1063	9.27	2470	5780	321000	155	1158.7
74	0	0	0	1	0	0	0	0	0	0	0	1	0	0	0	1	1	0	1	0	0	0	0	1	0	0	0	1	1	0	0	0	0	0	0	1	37.5	99	42	139	91	63	480	7.3	2219	3930	120000	86.4	#NULL!
47	0	0	0	1	1	0	0	0	0	0	0	0	0	0	0	0	1	0	1	0	0	0	0	1	0	0	0	1	0	0	0	1	0	1	0	0	35.8	74	24	130	96	78	234	2.28	324	2160	104000	98	581.8
71	1	1	0	1	0	0	0	0	1	1	1	1	1	0	0	1	0	0	1	0	0	0	0	1	0	0	0	0	1	0	0	0	0	0	0	0	38	70	25	140	90	79	259	9.79	1130	2960	109000	227	705.6
57	1	0	0	1	1	0	0	0	0	0	0	0	0	0	0	0	1	0	1	0	0	0	0	1	0	0	0	1	1	0	0	1	0	1	1	0	36.8	79	16	128	97	102	302	5.4	414	6760	120000	110	#NULL!
81	0	0	0	1	1	0	0	0	0	1	0	0	0	0	0	0	0	0	1	0	0	0	0	1	0	0	0	1	0	0	0	0	0	0	0	0	36	90	26	156	99	90	282	5.07	1741	3950	237000	185.6	#NULL!
71	1	0	0	1	1	0	0	0	1	1	1	1	0	0	0	0	1	0	0	0	1	0	0	0	0	0	#NULL!	1	1	0	0	0	0	0	0	0	35.7	90	20	115	96	103	370	4.8	6800	12000	1000	92	326
78	1	0	0	0	0	0	0	0	0	0	0	1	0	1	0	0	1	0	1	0	0	0	0	0	0	0	0	0	1	0	1	0	0	0	0	0	36.5	73	13	146	89	66	#NULL!	12.78	#NULL!	10300	186000	127	1247
73	0	0	0	1	1	0	1	0	0	0	0	0	0	0	0	0	0	0	0	1	0	0	0	1	0	0	0	0	0	0	0	1	0	1	0	0	37.2	90	16	150	100	96	298	12.7	2080	3150	178000	134	3118
72	0	0	0	1	0	1	0	0	0	1	1	0	0	1	0	0	1	0	0	0	1	0	0	1	0	0	0	1	0	0	0	1	1	0	0	1	35.9	51	16	70	98	56	329	15.63	14197	3570	256000	371	336
61	1	0	0	1	0	0	0	0	0	0	0	1	0	1	0	1	1	1	1	0	0	0	0	1	1	0	0	1	0	0	1	1	0	0	0	0	38	75	#NULL!	155	96	87	230	1.7	1069	2100	74200	95	#NULL!
73	1	0	0	1	0	0	0	0	0	0	0	1	0	0	0	0	0	0	0	1	0	0	0	1	0	0	0	0	0	0	0	0	0	0	0	0	36	136	20	62	98	76	167	0.8	372	2720	152000	108.1	#NULL!
80	1	0	0	1	0	0	0	0	0	1	0	1	0	0	0	0	1	0	1	0	0	0	0	0	0	0	0	1	1	0	1	0	0	0	0	0	37.4	24	16	110	90	110	314	18.88	963	3400	150000	107	253
83	0	0	0	1	0	0	0	0	0	0	0	1	0	0	0	1	0	0	1	0	0	0	0	0	0	0	0	1	0	0	0	1	0	0	0	1	35	71	18	128	98	66	163	1.77	2259	3860	184000	153.4	218.4
72	1	0	0	1	0	0	0	0	0	1	0	0	0	0	0	0	1	0	1	0	0	0	0	1	0	0	1	1	1	0	1	0	0	1	1	0	36.8	64	18	135	98	76	227	15.7	420	2970	110000	168	#NULL!
55	0	0	0	1	1	0	0	0	0	0	0	0	0	1	0	1	0	0	0	1	0	0	0	1	0	1	0	1	0	0	0	0	0	0	0	0	38	80	20	130	88	91	385	13.3	3185	6750	180000	85	#NULL!
54	0	0	0	1	0	0	0	0	0	0	0	0	0	0	0	0	1	0	0	0	0	1	0	1	0	0	0	0	1	0	0	1	0	1	0	0	39.2	65	28	90	88	80	470	1.7	2169	3550	239000	101	1082
77	0	0	0	0	0	0	0	0	0	1	0	0	0	0	0	0	1	0	1	0	0	0	0	0	0	0	0	1	1	0	0	0	0	0	0	0	36.2	89	20	200	88	120	1322	27.15	2450	10650	266000	132	#NULL!
65	1	0	0	1	1	0	0	0	0	1	0	0	0	0	0	0	1	0	1	0	0	0	0	1	0	0	0	1	1	0	0	1	0	0	0	0	36.5	43	28	130	94	65	878	0.35	10935	23060	199000	82.8	#NULL!
43	0	0	0	1	1	0	1	0	1	0	0	0	0	0	0	1	0	0	0	1	0	0	0	1	0	0	0	1	0	0	1	0	0	0	0	0	36.7	74	#NULL!	138	97	103	157	16.1	5463	2650	129000	112	#NULL!
69	1	0	0	1	1	1	1	0	0	1	0	1	0	0	0	0	1	0	0	1	0	0	0	0	0	1	0	0	1	0	0	1	0	0	0	0	36	60	32	110	95	85	341	6.8	2400	7000	283000	126	285
72	0	0	0	1	1	1	1	0	0	1	1	1	0	0	0	0	1	0	0	0	1	0	0	1	0	0	0	1	0	0	0	0	0	1	0	0	38.2	56	18	125	97	103	256	22.38	540	4800	170000	115	#NULL!
63	0	0	0	0	0	0	0	0	1	0	0	0	0	0	0	#NULL!	1	0	0	0	0	1	0	1	0	0	0	1	0	0	0	0	0	0	0	0	37	70	18	110	94	80	220	5.73	543	3880	177000	305	#NULL!
72	1	0	0	1	0	0	0	1	0	0	0	1	0	0	0	0	1	0	1	0	0	0	0	1	0	1	0	1	1	0	0	1	1	0	0	0	38.2	97	23	136	97	78	443	7.22	527	3100	158000	106.7	767
72	0	0	0	1	0	0	0	0	1	1	1	0	0	0	0	0	0	1	1	0	0	0	0	0	0	0	0	1	1	0	0	0	0	0	0	0	36.4	71	20	146	92	92	255	8.32	250	4040	203000	167.55	280
73	1	1	0	1	0	0	0	0	1	1	1	0	0	0	0	0	1	0	1	0	0	0	0	1	0	0	0	0	0	0	0	0	0	0	0	1	37	62	18	112	93	69	328	8.67	372	3240	175000	205.6	#NULL!
73	1	0	0	1	0	0	0	0	0	1	1	1	0	1	0	0	1	0	1	0	0	0	0	0	0	0	#NULL!	0	1	0	0	0	0	0	0	0	37.5	100	18	100	97	89	314	13	2700	6400	224000	144	318
80	0	0	0	1	1	0	0	0	1	0	1	0	0	0	0	0	1	0	1	0	0	0	0	0	0	0	0	1	1	0	1	1	0	1	0	0	37.8	64	20	128	95	63	253	3.75	378	7230	112000	69	1771.9
74	1	1	0	1	0	0	0	0	1	1	0	0	0	0	0	1	0	0	1	0	0	0	0	1	0	0	0	0	1	0	0	0	0	0	0	0	36.7	75	32	148	95	90	630	18.39	250	5780	162000	223.4	#NULL!
54	1	0	0	1	0	0	0	0	0	0	0	0	0	0	0	1	0	0	1	0	0	0	0	0	0	0	0	1	0	0	0	0	0	0	0	0	35	70	#NULL!	130	97	99	#NULL!	6.02	593	#NULL!	#NULL!	146	#NULL!
65	1	0	0	1	0	0	0	0	0	1	0	0	1	0	0	0	1	0	1	0	0	0	0	1	0	0	0	0	0	0	0	1	0	0	0	0	37.3	#NULL!	#NULL!	#NULL!	#NULL!	#NULL!	430	44.4	1558	#NULL!	87000	#NULL!	536
63	1	1	0	1	1	0	0	0	0	0	1	0	0	0	0	0	1	0	1	0	0	0	0	1	1	1	0	1	0	0	1	1	0	0	0	0	37	70	12	120	97	80	245	17.7	662	3700	180000	104	#NULL!
50	1	0	0	1	0	0	0	0	0	0	0	0	0	0	0	0	0	0	0	0	0	0	1	1	0	0	0	1	0	0	0	1	1	0	0	0	36.3	74	25	125	97	72	268	2.67	598	6380	136000	99	268.5
54	1	1	0	1	0	0	0	0	1	0	0	1	0	0	0	1	1	1	1	0	0	0	0	1	0	0	0	1	1	0	0	0	0	0	0	0	38.8	95	20	150	98	86	534	5.64	486	2620	60000	166	604.1
58	1	0	0	1	0	0	0	0	0	0	0	0	0	0	0	0	1	0	1	0	0	0	0	0	0	0	#NULL!	1	1	0	0	0	0	0	0	0	36	85	26	144	96	76	501	13.3	800	800	241000	110	639
72	0	0	0	1	0	0	0	0	0	1	0	1	0	0	0	1	0	0	1	0	0	0	0	0	0	0	0	0	1	0	0	0	0	0	0	1	36	55	#NULL!	104	95	#NULL!	314	10.76	896	4200	173000	162.1	#NULL!
74	1	0	0	1	0	0	1	0	1	1	1	1	0	0	0	1	1	0	0	0	0	1	0	1	0	0	1	1	1	0	0	0	0	0	0	0	37.5	59	18	103	92	91	181	21.7	1000	10820	181000	106	665
57	0	0	0	1	1	0	0	0	0	0	0	1	0	1	0	0	0	0	0	0	0	1	0	1	0	0	0	0	1	0	0	0	0	0	0	0	#NULL!	69	#NULL!	160	87	89	710	5.9	#NULL!	#NULL!	77000	#NULL!	642
63	0	0	0	1	0	0	0	0	0	1	1	1	0	1	0	0	1	1	0	0	1	0	0	0	0	0	0	1	1	0	0	1	0	0	0	1	38	70	22	120	91	95	351	6.64	2140	5900	168000	115	1037
63	0	0	0	1	0	0	0	0	0	0	0	1	0	0	0	0	0	0	1	0	0	0	0	0	0	0	0	1	1	0	0	1	0	0	0	0	36.2	85	30	142	97	79	225	10.99	327	4950	#NULL!	102.6	#NULL!
72	1	0	0	1	0	0	0	0	0	1	0	1	0	0	0	0	0	0	0	1	0	0	0	1	0	0	1	1	0	0	0	0	1	1	0	0	38.5	80	12	170	95	98	485	0.86	360	8540	880000	165	670
72	1	1	0	1	0	0	0	0	0	1	0	0	1	0	1	0	0	0	0	1	0	0	0	1	0	0	0	1	1	0	0	0	0	0	0	1	38	40	18	128	95	80	476	7.64	624	6500	94000	248	797
74	0	0	0	1	0	0	0	0	0	0	1	1	1	0	0	0	0	0	0	1	0	0	0	1	0	0	0	1	1	0	0	0	0	0	0	0	#NULL!	#NULL!	#NULL!	#NULL!	95	#NULL!	189	2.71	2229	1120	39000	120.7	829.6
79	0	0	0	1	0	0	0	0	0	0	1	0	0	1	0	0	0	0	0	1	0	0	0	0	0	0	0	1	1	0	1	0	0	0	0	0	37.9	100	40	149	99	93	136	#NULL!	455	11020	164000	126	1238.1
86	1	1	0	1	0	0	0	0	0	0	1	0	0	0	0	0	1	0	1	0	0	0	0	0	0	0	#NULL!	1	0	0	0	0	0	0	0	0	36.4	72	29	112	97	74	193	3	600	7000	187000	127	143
77	0	0	0	1	0	0	0	0	1	0	1	0	0	0	0	1	0	1	0	1	0	0	0	1	0	1	0	1	1	0	0	0	0	0	0	0	35.9	59	34	106	93	88	688	20.4	799	4510	118000	115	#NULL!
84	0	0	0	1	0	0	0	0	0	1	0	0	0	0	0	0	1	0	1	0	0	0	0	1	0	0	0	0	1	0	0	1	0	0	0	0	35	65	26	149	93	70	408	11.14	250	5530	179000	133.32	#NULL!
47	0	0	0	1	0	0	0	0	0	0	0	0	0	0	0	1	0	0	0	1	0	0	0	1	0	0	0	1	1	0	0	0	0	0	0	0	37	100	16	133	99	#NULL!	152	3.3	#NULL!	1560	83700	124	#NULL!
64	1	0	0	0	0	0	0	0	1	0	0	0	0	0	0	1	0	0	0	0	0	1	0	0	0	0	1	1	1	1	1	1	0	1	0	0	36.5	50	18	101	100	86	181	20.6	1850	1600	214000	77	1105
65	1	0	0	1	0	0	0	0	1	1	0	0	0	0	0	0	1	0	1	0	0	0	0	1	0	0	0	1	0	0	1	0	0	0	0	0	36.1	72	30	132	94	94	#NULL!	5.01	364	1510	61000	264.4	#NULL!
70	0	0	0	1	0	0	0	0	0	1	1	1	0	1	0	0	1	0	1	0	0	0	0	1	0	0	0	0	0	0	0	0	0	0	0	0	37.5	75	18	180	97	86	292	10.33	860	10420	96000	264.8	#NULL!
61	0	0	0	0	0	0	0	0	0	0	1	0	0	0	0	1	1	0	0	0	1	0	0	0	0	0	0	0	1	0	0	0	0	0	0	0	37.2	85	20	118	95	85	250	3.4	#NULL!	6800	311000	107	#NULL!
48	0	0	0	1	1	1	1	0	0	0	0	1	0	0	0	0	1	0	1	0	0	0	0	1	0	0	0	1	0	0	0	1	0	0	1	0	37.6	96	14	156	98	97	235	0.48	383	3650	144000	114	607
48	0	0	0	1	0	1	1	0	0	0	0	1	0	0	0	0	1	0	1	0	0	0	0	1	0	0	1	0	1	0	0	0	0	1	1	0	37.7	110	25	160	93	110	167	47.1	790	5500	192000	92	421
57	0	1	0	1	0	1	1	0	0	0	0	1	0	0	0	1	1	0	0	0	0	1	0	1	0	0	1	0	1	0	0	1	0	1	0	0	37.7	57	24	95	95	109	349	9.54	560	5490	245000	124	778
68	0	0	0	1	0	1	1	0	0	0	1	1	0	0	0	0	1	0	1	0	0	0	0	1	0	0	1	1	0	0	0	1	0	1	1	0	36.1	83	18	144	97	85	190	96.7	1080	6000	598000	172	2108
69	0	0	0	1	0	1	1	0	1	0	1	0	0	1	0	1	1	0	0	0	1	0	0	1	0	0	0	1	0	0	0	0	0	0	0	0	37.2	77	24	158	92	90	268	23.9	1640	7250	259000	257	1137
82	0	0	0	1	0	1	1	0	0	1	1	0	0	0	0	0	0	0	0	0	1	0	0	1	0	0	0	0	1	0	0	0	0	0	1	0	36.3	74	30	117	81	113	364	2.22	1957	7240	238000	138	779
58	0	0	0	1	1	0	1	1	0	0	0	1	0	0	0	0	1	1	1	0	0	0	0	1	0	0	1	0	0	0	0	1	0	1	0	0	38.6	64	16	111	95	98	317	7.07	387	4600	180000	112.3	#NULL!
65	1	0	0	1	0	0	1	0	1	0	0	1	0	0	0	0	0	0	1	0	0	0	0	1	0	0	0	1	1	0	0	0	0	1	0	0	37.8	84	16	163	93	63	258	21.03	305	3100	198000	146	#NULL!
66	0	1	0	1	0	0	1	0	1	1	0	0	0	0	0	0	0	1	1	0	0	0	0	1	0	0	0	1	0	0	0	1	0	0	0	0	36.6	80	12	149	98	70	242	3.6	485	3650	115000	226	#NULL!
68	1	1	0	1	0	0	1	0	0	1	0	0	0	0	0	0	0	0	0	1	0	0	0	1	0	1	0	1	0	0	0	1	1	1	1	0	36.6	80	15	120	93	62	270	6.31	330	2890	67000	177	1554
43	1	0	0	1	1	1	0	0	0	0	1	0	0	0	0	1	1	1	0	0	1	0	0	1	0	0	1	0	0	0	0	0	0	0	0	0	37.7	85	18	132	95	114	207	2.43	116	4550	187000	100	#NULL!
45	0	0	0	1	0	1	0	0	0	0	0	0	0	0	0	0	0	0	0	0	0	1	0	0	0	1	0	1	1	0	1	0	0	0	0	0	36.5	87	20	147	92	85	293	3.8	240	7300	217000	108	309
46	0	0	0	1	1	1	0	0	0	0	0	1	0	0	0	0	1	0	1	0	0	0	0	1	0	0	0	1	0	0	0	1	0	0	0	0	37.2	99	20	144	100	84	415	3.64	1879	4910	131000	87	#NULL!
49	0	0	0	1	0	1	0	0	0	0	0	0	0	0	0	0	0	0	1	0	0	0	0	1	0	0	0	0	0	0	0	1	0	0	0	0	37	70	10	120	92	122	265	2.8	359	3500	105000	114	722
49	0	0	0	1	0	1	0	0	0	0	0	0	0	0	0	0	1	1	0	0	1	0	0	1	0	0	1	1	1	0	0	1	0	1	1	0	38.5	75	18	113	96	75	266	1.8	#NULL!	6200	232000	86	#NULL!
50	1	0	0	1	0	1	0	0	0	0	0	0	0	0	0	0	1	0	1	0	0	0	0	1	0	0	0	1	1	0	0	0	0	1	0	0	35.7	73	14	95	96	84	348	6.2	1910	3180	416000	86	#NULL!
51	0	0	0	1	0	1	0	0	0	0	0	0	0	0	0	0	1	0	1	0	0	0	0	1	0	0	0	0	0	0	0	1	0	0	0	0	37.1	94	12	119	97	91	250	3.41	178	4710	158000	126	#NULL!
52	0	0	0	1	0	1	0	0	0	0	0	0	0	0	0	0	0	1	1	0	0	0	0	0	0	0	0	1	0	0	0	1	0	0	0	0	37.7	79	10	112	96	75	172	5.1	176	4800	223000	162	382
54	0	0	0	1	0	1	0	0	1	1	0	1	0	0	1	0	1	1	1	0	0	0	0	1	0	1	0	1	0	0	0	0	0	0	0	0	37.3	49	10	93	94	72	223	5.7	164	3300	136000	113	297
59	0	0	0	1	0	1	0	0	0	0	0	1	0	0	0	0	1	1	1	0	0	0	0	1	0	0	0	1	1	0	0	0	0	0	0	0	36.7	60	20	110	92	115	254	7.3	930	3600	167000	92	313
59	0	0	0	1	1	1	0	0	0	1	0	0	0	0	0	0	1	1	1	0	0	0	0	1	0	0	0	1	0	0	0	0	0	0	0	0	37.1	87	17	146	98	64	202	4.6	210	3300	94000	233	#NULL!
61	0	0	0	1	0	1	0	0	0	1	0	0	0	0	0	0	0	#NULL!	0	1	0	0	0	1	0	0	0	1	0	1	0	0	1	0	1	0	37.9	90	16	160	98	93	408	0.5	510	5050	135000	144	#NULL!
64	0	0	0	1	0	1	0	0	1	0	0	0	0	0	0	0	1	1	1	0	0	0	0	1	0	0	0	0	1	0	0	0	0	0	0	0	38.1	77	15	118	96	130	251	6.75	380	3870	135000	115	307
66	0	0	0	1	0	1	0	0	0	1	0	0	0	0	0	0	1	0	1	0	0	0	0	1	0	0	1	0	0	0	0	0	0	0	0	0	36.9	80	18	118	95	82	336	16.8	450	6600	218000	186	2298
67	0	0	0	1	0	1	0	0	0	0	1	1	0	0	0	0	1	1	0	0	1	0	0	0	0	0	0	1	0	0	0	0	0	1	0	0	37.5	96	18	152	96	105	255	3.6	760	4200	137000	82	321
70	0	0	0	1	0	1	0	0	0	1	0	0	0	0	0	0	1	1	1	0	0	0	0	0	0	0	0	0	0	0	0	1	0	1	0	0	36.4	77	30	150	88	84	575	15.9	1155	4500	223000	81	1262
75	1	0	0	1	0	1	0	0	0	1	1	0	0	0	0	0	1	0	0	1	0	0	0	1	0	0	1	0	0	0	0	1	0	1	0	0	37.3	82	#NULL!	134	95	95	201	2.84	919	1560	120000	207	40
27	1	0	0	1	0	0	0	0	0	0	0	0	0	0	0	1	1	1	0	0	1	0	0	1	0	1	0	1	1	0	0	0	0	1	0	0	38.2	80	22	130	94	101	157	13.3	#NULL!	6100	206000	82	#NULL!
37	1	0	0	1	0	0	0	0	0	0	0	0	0	0	0	#NULL!	1	0	1	0	0	0	0	1	0	0	0	1	0	0	0	0	0	0	1	0	38	75	#NULL!	137	94	72	297	3.3	1130	#NULL!	#NULL!	#NULL!	1339
37	1	0	0	1	1	0	0	0	0	0	0	0	0	0	0	0	1	0	1	0	0	0	0	0	0	0	#NULL!	0	0	0	0	1	0	0	0	0	35.8	95	20	135	97	100	206	4.8	400	3400	164000	105	4441
39	0	0	0	1	1	0	0	1	0	0	0	1	0	0	0	0	0	1	1	0	0	0	0	1	0	0	0	0	0	0	0	0	0	1	0	0	39.2	78	14	131	96	103	292	14.38	711	3500	153000	120	#NULL!
39	0	0	0	1	0	0	0	0	0	0	0	0	0	0	0	0	1	1	1	0	0	0	0	1	0	0	0	1	0	0	1	1	0	0	0	0	36.8	84	16	143	94	123	238	2.81	250	2020	116000	181.9	251
40	0	0	0	1	0	0	0	0	0	0	0	0	0	0	0	0	0	0	0	1	0	0	0	1	0	0	0	1	0	0	0	0	0	1	1	0	35.7	100	15	160	97	88	197	0.25	270	3700	99000	119	#NULL!
40	1	0	0	1	0	0	0	0	0	0	1	0	0	0	0	0	0	0	0	0	1	0	0	1	0	0	1	1	0	0	0	0	0	0	0	0	37.4	62	22	94	90	91	329	8.3	#NULL!	5700	212000	80	#NULL!
41	0	0	0	1	0	0	0	0	0	0	0	0	0	0	0	0	0	0	1	0	0	0	0	1	0	1	0	0	0	0	0	1	0	0	0	0	37.7	70	21	123	95	#NULL!	222	5.5	140	5440	135000	103	#NULL!
42	0	0	0	1	1	0	0	0	0	0	0	0	0	0	0	1	1	0	1	0	0	0	0	1	0	0	0	1	1	0	0	0	0	0	0	0	#NULL!	#NULL!	#NULL!	#NULL!	96	#NULL!	453	13.61	574	8070	167000	169.35	1566
43	0	0	0	1	0	0	0	0	0	0	0	1	1	0	0	0	1	1	1	0	0	0	0	1	0	0	0	0	1	0	0	0	0	0	0	0	38.5	88	15	137	94	78	232	9.2	#NULL!	4300	102000	96	#NULL!
45	1	0	0	1	0	0	0	0	0	0	0	0	1	0	0	1	1	0	1	0	0	0	0	1	0	0	#NULL!	0	0	0	0	0	0	0	0	0	36.2	79	24	114	97	134	367	15.8	1400	5600	703000	111	262
45	1	0	0	1	1	0	0	0	0	0	0	0	0	0	0	0	0	0	1	0	0	0	0	0	0	0	#NULL!	1	0	0	0	0	0	0	0	0	37.7	91	18	150	97	103	346	2.06	500	3300	154000	92	1232
46	0	0	0	0	0	0	0	0	0	0	0	0	1	0	0	0	0	0	0	1	0	0	0	0	0	0	0	0	0	0	0	1	1	0	0	0	36.9	45	12	89	100	80	246	0.75	284	2600	198000	103	#NULL!
47	1	0	0	1	1	0	0	0	0	0	0	0	0	0	0	1	1	0	1	0	0	0	0	0	0	0	0	1	1	0	0	0	0	0	0	0	38.4	76	20	125	96	96	337	9.04	295	7940	311000	96	3256.2
47	1	0	0	1	1	0	0	0	0	0	0	0	0	0	0	0	0	0	1	0	0	0	0	0	0	0	#NULL!	0	1	0	0	0	0	0	0	0	36	87	20	135	95	100	195	5.15	800	4900	258000	95	70
47	1	0	0	1	1	0	0	0	0	0	0	0	0	0	0	1	1	0	0	0	0	0	1	0	0	0	#NULL!	1	1	0	0	0	1	0	0	0	38	97	12	132	93	104	232	8.99	400	9000	1990	119	384
48	0	0	0	1	0	0	0	0	0	0	0	0	0	0	0	0	0	0	0	1	0	0	0	0	0	0	#NULL!	1	0	0	0	0	0	0	0	0	36.5	90	16	142	95	78	229	0.4	300	2160	234000	87	#NULL!
49	0	0	0	1	0	0	0	0	0	0	0	0	0	0	0	0	0	0	0	1	0	0	0	1	1	0	0	0	0	0	0	0	0	1	1	0	36.3	80	14	120	97	77	252	1.5	470	5150	227000	97	#NULL!
50	1	0	0	0	0	0	0	0	0	0	0	0	0	0	0	0	0	0	1	0	0	0	0	1	0	0	0	1	0	0	0	0	0	0	0	0	36	78	#NULL!	140	100	97	230	2.07	368	1730	57000	227	#NULL!
51	0	0	0	1	0	0	0	0	0	0	0	0	1	0	0	0	0	0	1	0	0	0	0	1	0	0	0	1	1	0	0	0	0	0	0	0	36.5	70	20	110	92	110	339	9.4	356	5060	226000	134	#NULL!
52	1	0	0	1	0	0	0	0	0	0	1	0	0	0	0	0	1	1	0	0	1	0	0	1	1	1	0	1	1	0	0	1	0	0	0	0	36.3	60	12	110	97	67	203	12.4	660	1750	191000	99	506.9
52	0	0	0	1	0	0	0	0	1	0	0	0	0	0	0	0	0	0	0	1	0	0	0	1	1	0	0	0	0	1	0	1	0	0	0	0	36.8	90	15	180	96	76	342	0.88	530	2130	132000	94	152
53	1	0	0	0	0	0	0	0	0	0	0	0	0	0	0	0	1	0	1	0	0	0	0	1	0	0	0	0	0	0	0	1	0	0	0	0	36.6	105	32	144	89	109	557	23.12	250	5520	271000	102	#NULL!
55	1	0	0	1	1	0	0	0	0	0	0	0	0	0	0	0	0	0	1	0	0	0	0	0	0	0	#NULL!	1	0	0	0	1	0	0	0	0	36	100	20	124	95	91	299	1.57	600	2000	1330	#NULL!	28.4
55	0	0	0	0	1	0	0	0	0	0	0	1	0	0	0	0	1	0	0	1	0	0	0	1	0	0	0	1	0	0	0	1	0	0	0	0	38	78	16	94	94	109	482	3.72	753	1700	84000	132	2905
55	1	0	0	0	0	0	0	0	1	0	0	0	0	0	0	0	0	0	0	0	0	1	0	1	0	0	0	1	1	0	1	0	0	0	0	0	36	70	#NULL!	135	87	101	612	0.09	822	#NULL!	256000	92	#NULL!
56	0	0	0	1	0	0	0	0	0	1	0	0	0	0	1	0	#NULL!	#NULL!	0	1	0	0	0	1	0	0	0	1	0	0	0	0	0	1	0	0	38.6	98	16	160	96	97	184	0.78	215	2510	135000	134	#NULL!
56	0	0	0	1	0	0	0	0	0	0	0	0	0	0	0	0	0	0	0	1	0	0	0	1	1	0	0	1	1	1	0	1	0	1	0	0	38	80	15	130	95	86	257	3.9	390	5640	177000	110	311
57	0	0	0	1	0	0	0	0	0	0	0	0	0	0	1	0	1	0	0	0	1	0	0	0	0	0	0	0	1	0	0	1	1	0	0	0	36.4	72	#NULL!	113	85	82	307	0.3	310	10140	218000	135.12	367.1
57	1	0	0	1	1	0	0	0	0	1	0	0	0	1	0	0	1	0	1	0	0	0	0	1	0	0	0	1	0	0	1	0	0	0	0	0	38.2	70	#NULL!	105	95	70	138	1.65	#NULL!	1400	79000	99	#NULL!
57	0	0	0	1	0	0	0	0	0	0	0	1	0	0	0	0	1	0	0	0	1	0	0	1	0	0	0	1	1	0	0	1	0	0	1	0	36.1	64	22	101	97	63	394	0.5	#NULL!	8500	1236	88	#NULL!
59	1	0	0	1	0	0	0	0	1	0	0	0	1	0	0	0	1	0	1	0	0	0	0	0	0	0	#NULL!	0	0	0	0	0	0	0	0	0	36.4	68	26	121	97	94	344	6.5	1800	7500	278000	85	1947
59	0	0	0	1	0	0	0	0	0	0	0	0	0	0	1	0	0	1	1	0	0	0	0	1	0	0	0	0	1	0	0	1	0	0	0	0	37	63	32	126	96	93	#NULL!	11.46	628	4110	311000	80	197
60	0	0	0	1	0	0	0	0	0	0	0	1	0	0	0	0	0	0	1	0	0	0	0	1	0	0	0	0	0	0	0	1	0	0	0	0	38.6	92	20	162	100	135	361	18.18	504	4720	263000	97.29	#NULL!
60	0	0	0	1	0	0	0	0	0	0	0	0	1	0	0	0	0	0	0	1	0	0	0	0	0	0	0	1	0	0	0	0	0	0	1	0	36.5	68	12	89	98	80	199	#NULL!	#NULL!	3100	124000	109	#NULL!
60	0	0	0	1	0	0	0	0	1	0	0	0	0	0	0	0	0	0	0	1	0	0	0	1	0	0	0	1	0	0	0	0	0	1	0	0	37.3	70	16	145	97	72	175	2.1	#NULL!	710	120000	80	#NULL!
61	0	0	0	1	0	0	0	0	0	0	1	1	1	0	0	1	1	0	1	0	0	0	0	0	0	0	#NULL!	0	0	0	0	0	0	1	1	0	37.3	60	20	115	96	74	182	1.1	1700	2800	132000	109	#NULL!
63	1	0	0	1	0	0	0	0	0	1	0	1	0	0	0	0	0	0	0	1	0	0	0	0	0	0	#NULL!	1	0	0	1	0	1	0	0	1	37.3	77	16	142	95	79	150	3.49	800	3100	99000	123	266
63	0	0	0	1	0	0	0	0	0	1	0	0	0	0	0	0	1	0	0	1	0	0	0	0	0	0	0	0	0	0	0	1	1	0	0	0	36	76	16	122	94	125	#NULL!	3.7	#NULL!	12300	104000	213	#NULL!
63	1	1	0	1	0	0	0	0	1	1	0	1	0	1	0	1	1	0	0	1	0	0	0	1	0	0	1	1	1	1	1	0	0	0	0	0	38.8	117	22	56	98	139	#NULL!	16.4	#NULL!	2500	175000	229	#NULL!
63	1	0	0	1	0	0	0	0	0	0	0	1	1	0	0	0	1	0	0	1	0	0	0	0	0	0	0	1	0	0	0	1	0	0	0	0	36.5	72	14	125	96	100	340	0.94	569	3200	214000	119	#NULL!
63	1	0	0	1	0	0	0	0	0	0	0	0	0	1	0	0	0	1	0	1	0	0	0	1	0	0	0	1	0	0	0	1	0	0	0	0	37	94	16	136	93	89	#NULL!	8.1	#NULL!	4710	168000	109	#NULL!
64	1	0	0	1	0	0	0	0	1	1	0	0	0	0	0	0	0	0	0	0	0	1	0	1	0	0	1	1	0	0	0	0	0	1	0	0	37.6	68	22	110	94	110	229	10.6	360	5800	127000	152	#NULL!
64	1	0	0	1	0	0	0	0	0	1	0	0	0	0	0	0	0	0	1	0	0	0	0	1	0	0	0	1	0	0	0	1	1	1	0	0	37.9	#NULL!	#NULL!	#NULL!	93	#NULL!	#NULL!	15.1	#NULL!	3500	163000	308	#NULL!
65	0	0	0	1	0	0	0	0	0	0	0	0	0	0	0	0	0	0	1	0	0	0	0	1	0	0	0	1	0	0	0	0	0	1	0	0	38	53	16	118	97	80	186	1.22	250	2340	153000	97.2	#NULL!
66	1	0	0	1	0	0	0	0	1	0	0	0	0	0	0	0	0	1	0	1	0	0	0	1	0	0	0	1	0	0	1	0	0	0	0	0	36.3	79	20	147	100	#NULL!	179	0.5	#NULL!	1850	107000	91	#NULL!
66	0	0	0	1	0	0	0	0	0	0	0	1	0	0	0	0	1	1	0	1	0	0	0	1	0	0	0	1	0	0	0	1	0	1	1	0	37.9	80	15	150	97	90	533	7.1	920	4800	197000	111	543
67	1	0	0	1	0	0	0	0	0	0	0	0	1	0	0	0	1	0	1	0	0	0	0	0	0	0	#NULL!	1	0	0	1	0	0	0	0	0	35.4	99	20	164	96	85	255	3.15	3600	2600	147000	114	303
67	1	0	0	1	0	0	0	0	0	0	1	0	0	0	0	0	1	1	0	0	1	0	0	1	0	0	0	0	0	0	0	0	0	0	0	0	36.9	80	16	110	96	110	275	1.26	#NULL!	3000	98000	101.7	347
67	0	0	0	1	0	0	0	0	1	1	0	0	0	0	0	0	0	1	1	0	0	0	0	1	0	0	0	1	0	0	1	1	0	1	0	0	37.2	100	25	131	98	80	225	12.88	250	4240	149000	165.75	438.8
68	1	0	0	0	0	0	0	0	1	0	0	0	0	1	0	0	0	1	1	0	0	0	0	1	1	0	0	0	0	0	1	0	1	0	0	0	36.8	57	16	118	100	79	#NULL!	#NULL!	250	6810	182000	95.4	#NULL!
68	1	0	0	1	0	0	0	0	0	1	1	1	0	0	0	0	1	0	0	0	1	0	0	0	0	0	#NULL!	1	0	0	1	1	0	0	0	0	35	77	20	117	96	85	388	1.77	2600	4100	102000	290	2399
68	0	0	0	1	0	0	0	0	0	1	0	0	0	0	0	0	0	1	0	1	0	0	0	0	0	0	0	1	0	0	1	0	0	0	0	0	36	97	16	135	97	#NULL!	#NULL!	11.9	#NULL!	3710	103000	#NULL!	#NULL!
68	0	0	0	1	0	0	0	0	0	0	0	0	0	0	0	0	0	1	0	1	0	0	0	1	0	0	0	1	0	0	0	1	0	1	0	0	36.6	80	15	140	95	55	202	3	310	3090	76000	119	55
68	1	0	0	1	1	0	0	0	0	1	1	0	0	0	0	0	0	0	0	0	0	0	1	1	0	0	#NULL!	1	1	0	0	0	0	0	0	0	38.4	77	16	159	96	70	273	7.7	1000	10600	176000	102	316
69	1	0	0	1	0	0	0	0	0	1	0	0	0	0	1	0	1	#NULL!	0	1	0	0	0	0	0	0	0	1	1	0	1	0	0	0	0	0	36	#NULL!	#NULL!	#NULL!	96	#NULL!	298	9.4	#NULL!	3700	#NULL!	123	#NULL!
69	0	0	0	1	0	0	0	0	1	0	0	0	0	0	0	0	0	1	0	1	0	0	0	1	0	0	0	0	0	0	0	0	0	1	0	0	37.5	100	18	180	93	103	287	7.5	800	2350	319000	108	173
70	0	0	0	0	0	0	0	0	1	0	0	0	0	0	0	0	0	0	0	0	0	1	0	0	1	1	0	1	0	0	1	0	0	0	0	0	37.6	84	18	153	96	82	319	0.7	250	5890	156000	233	405
71	1	0	0	1	1	0	0	0	1	0	0	0	0	0	0	1	1	0	0	0	0	1	0	1	0	0	0	1	1	0	1	0	0	0	0	0	36.3	70	25	120	92	73	285	17.24	1047	5620	154000	146	#NULL!
73	0	0	0	0	0	0	0	0	0	0	0	0	1	0	0	1	0	0	0	1	0	0	0	0	0	0	0	1	0	0	0	0	0	0	0	0	36	79	12	146	95	#NULL!	250	1.5	#NULL!	6440	175000	122	#NULL!
74	0	0	0	0	1	0	0	0	0	0	0	0	0	0	0	0	1	1	0	0	1	0	0	1	1	0	0	0	0	0	0	0	0	1	0	0	36.9	94	22	144	98	114	417	11.28	588	3270	276000	113.5	1518
75	0	0	0	0	0	0	0	0	0	0	1	1	0	0	0	0	1	1	0	1	0	0	0	0	0	0	0	0	0	0	0	1	0	0	0	0	36.2	106	22	62	97	92	1802	3.8	#NULL!	4400	61000	185	#NULL!
75	0	0	0	1	0	0	0	0	0	0	0	0	0	0	0	1	1	0	0	1	0	0	0	1	0	0	0	0	0	0	0	1	0	0	0	0	36.8	64	12	137	96	82	392	5.2	#NULL!	4180	137000	92	#NULL!
75	0	0	0	0	0	0	0	0	1	1	1	1	0	1	0	0	0	0	0	0	1	0	0	0	0	1	0	1	0	0	0	0	0	0	1	0	36.5	80	22	130	98	92	#NULL!	0.8	#NULL!	3300	139000	85	#NULL!
76	0	0	0	1	0	0	0	0	1	1	0	1	0	0	1	0	1	1	1	0	0	0	0	1	1	0	1	0	0	0	0	0	0	0	0	0	37.5	50	14	114	96	79	281	3.36	1223	2300	116000	145	#NULL!
77	1	0	0	1	0	0	0	0	0	0	0	1	0	1	0	1	0	0	0	1	0	0	0	1	0	0	0	0	0	0	0	1	0	0	0	0	36	#NULL!	16	#NULL!	96	#NULL!	302	13.4	#NULL!	1370	221000	277.4	1587
77	1	0	0	1	1	0	0	0	0	0	0	0	0	1	0	0	1	0	0	0	1	0	0	0	0	0	0	0	0	0	0	1	0	0	0	0	36	75	16	144	85	111	247	16.65	500	5610	209000	118.9	1662.2
77	0	0	0	1	0	0	0	0	0	0	0	0	1	0	0	0	0	0	0	1	0	0	0	1	0	0	0	0	0	1	0	0	0	0	0	0	37.2	69	12	152	98	79	235	0.77	#NULL!	1000	80000	#NULL!	#NULL!
79	0	1	0	1	0	0	0	0	0	1	0	1	1	0	0	0	1	1	0	1	0	0	0	0	0	0	0	1	1	0	0	1	0	0	0	0	37	92	12	132	96	96	252	8.68	#NULL!	2600	120000	115	2168
79	0	0	0	1	0	0	0	0	1	1	1	0	0	1	0	0	1	1	1	0	0	0	0	0	0	0	0	1	0	0	0	1	1	0	0	0	36.1	55	18	175	98	82	202	2.96	474	3940	195000	136.92	313.1
83	1	0	0	1	0	0	0	0	0	0	0	0	0	1	0	0	1	1	0	1	0	0	0	1	1	0	0	1	0	0	0	1	1	1	0	0	36.5	72	16	106	93	#NULL!	234	2	1520	3260	310000	98	503.7
86	0	0	0	1	0	0	0	0	1	1	1	1	0	0	0	0	1	0	0	0	1	0	0	1	0	0	0	1	1	0	0	0	0	0	0	0	35	59	20	119	97	79	215	15.93	1467	4200	142000	115.3	1548.7
65	0	0	0	1	0	0	1	0	1	0	0	0	0	0	0	1	0	0	0	0	0	1	0	1	0	0	0	0	0	0	0	0	0	1	0	1	36.9	92	22	170	96	86	603	5.2	950	1700	109000	118	1208
77	0	0	0	1	0	1	0	0	1	0	1	1	0	0	0	0	1	0	1	0	0	0	0	0	0	0	0	0	1	0	0	0	0	1	0	0	37	77	15	133	94	63	168	3.6	#NULL!	5200	169000	172	#NULL!
39	0	0	0	1	0	0	0	0	0	0	1	0	0	0	0	0	1	0	0	0	1	0	0	1	0	0	0	1	0	1	0	0	0	0	0	0	36.7	70	15	115	97	70	288	1.3	250	1070	201000	118.91	690
41	1	0	0	1	1	0	0	0	0	1	0	1	0	0	0	0	1	0	1	0	0	0	0	0	0	0	#NULL!	0	1	0	0	0	0	0	0	0	36	85	20	124	90	100	248	13.9	500	8900	404000	293	786
48	0	0	0	1	0	0	0	0	0	0	0	0	0	0	0	1	1	0	0	0	1	0	0	1	1	1	1	1	1	1	0	1	0	1	0	0	38.6	80	22	130	98	90	191	3.2	#NULL!	12200	157000	111	#NULL!
49	0	0	0	1	0	0	0	0	0	1	0	0	0	0	0	0	0	0	1	0	0	0	0	1	0	0	#NULL!	0	0	0	0	0	0	0	0	0	37.5	88	18	138	99	77	220	0.4	500	3200	168000	114	281
49	1	0	0	1	0	0	0	0	0	0	0	0	0	0	0	0	1	0	1	0	0	0	0	0	0	0	#NULL!	1	0	0	0	0	0	0	0	0	36.2	92	16	140	98	96	287	10.7	5600	4800	184000	94	357
52	0	0	1	0	0	0	0	0	0	0	0	0	0	0	0	0	1	0	1	0	0	0	0	1	0	0	0	1	0	0	0	1	0	0	0	0	36	69	18	110	97	93	161	3.52	250	3650	188000	126.11	1146.6
55	1	0	0	1	1	0	0	0	0	0	0	0	0	0	0	0	0	0	1	0	0	0	0	1	0	0	#NULL!	1	0	0	0	0	0	0	0	0	37	91	15	146	97	89	259	16.7	900	10400	265000	133	686
58	0	0	0	1	0	0	0	0	0	0	1	0	0	0	0	0	1	0	0	0	1	0	0	1	1	1	0	1	0	0	0	0	0	1	0	0	37.8	80	22	150	95	90	270	2.45	340	4600	111000	121	502
62	0	0	0	1	0	0	0	0	0	0	0	0	0	0	0	0	1	1	0	0	1	0	0	1	0	0	0	1	0	0	1	0	0	0	0	0	37	74	#NULL!	110	98	#NULL!	236	7.7	784	3300	186000	129	874
64	0	0	0	1	0	0	0	0	1	1	0	0	1	0	0	0	0	0	0	0	0	1	0	1	0	0	1	1	1	0	0	0	0	1	0	0	37.5	80	24	145	96	96	376	12.2	790	6450	248000	123	129
65	0	0	0	1	0	0	0	0	0	0	0	0	0	0	0	0	0	0	0	1	0	0	0	1	0	0	0	1	0	0	1	0	0	1	0	0	36.7	100	#NULL!	150	94	#NULL!	323	4.2	1398	#NULL!	#NULL!	118	#NULL!
73	1	0	0	1	0	0	0	0	0	0	0	1	0	0	0	0	0	0	1	0	0	0	0	1	0	0	1	1	1	0	0	1	1	1	0	0	39	61	16	154	94	96	242	25.81	1051	7700	115000	146.9	#NULL!
50	1	1	0	1	0	0	0	0	0	0	0	1	0	0	0	0	1	#NULL!	0	1	0	0	0	0	0	0	#NULL!	1	0	0	1	1	1	0	0	0	36.8	83	25	122	95	66	452	11.5	10000	8200	126000	120	1232
49	0	0	0	1	0	0	0	0	0	1	1	0	0	0	0	1	1	0	1	0	0	0	0	0	0	0	0	1	0	0	1	0	0	0	0	0	35.2	57	#NULL!	109	99	66	257	13.1	1150	8640	186000	115.3	#NULL!
72	0	0	0	1	0	0	0	0	0	0	1	1	0	1	0	0	1	1	0	0	1	0	0	1	0	0	0	0	0	0	0	1	0	0	0	0	36	88	20	138	97	110	#NULL!	3.21	250	3330	107000	97.2	#NULL!
43	1	0	0	1	0	0	0	0	0	0	1	0	0	0	0	0	1	0	0	0	1	0	0	0	0	0	#NULL!	0	0	0	0	0	0	0	0	0	37.4	85	25	154	95	107	293	3.3	5300	10000	523000	51	332
48	1	0	0	1	1	0	0	0	0	0	0	0	1	0	0	0	0	0	1	0	0	0	0	1	0	0	#NULL!	0	1	0	0	0	0	0	0	0	36.8	76	20	127	98	71	402	10.5	3000	4300	400000	162	1480
56	1	0	0	1	0	0	0	0	1	0	0	0	0	0	0	#NULL!	#NULL!	#NULL!	0	0	0	0	1	0	0	0	#NULL!	1	1	0	0	0	0	0	0	0	#NULL!	#NULL!	#NULL!	#NULL!	100	#NULL!	372	3	#NULL!	#NULL!	#NULL!	#NULL!	#NULL!
63	1	0	0	1	1	0	0	0	0	0	1	0	0	1	0	0	1	1	1	0	0	0	0	1	0	0	0	0	0	0	0	0	0	1	0	0	39	70	#NULL!	110	96	#NULL!	436	7.42	1667	4070	129000	114	7077
73	1	0	0	1	0	0	1	0	0	1	0	1	0	0	0	0	1	1	1	0	0	0	0	1	0	0	0	1	0	0	0	0	0	0	0	0	37.2	70	16	185	99	72	150	3.7	236	3930	88300	158	#NULL!
70	0	0	0	1	0	1	0	0	0	1	0	0	0	1	0	0	1	1	0	0	1	0	0	0	0	0	0	1	0	0	0	0	0	0	0	0	37	75	18	143	92	88	#NULL!	12.8	1546	5780	130000	219	#NULL!
[truncated: 24 more columns]
